# Supplementary material for: Investigation of Bioaccumulation and Human Health Risk Assessment of Heavy Metals in Crayfish (Procambarus clarkii) Farming with a Rice-Crayfish-Based Coculture Breeding Modes
Source: Foods. 2022 Jan 19;11(3):261. doi: 10.3390/foods11030261 (PMC8834495; doi:10.3390/foods11030261)
Supplement: Supplementary file 1 [file foods-11-00261-s001.zip]

Archive with 1 entries (1 files):
- foods-1506802-supplementary.pdf
